# Supplementary material for: Application of Augmented Reality Technology as a Dietary Monitoring and Control Measure Among Adults: A Systematic Review
Source: Nutrients. 2025 Dec 12;17(24):3893. doi: 10.3390/nu17243893 (PMC12735909; doi:10.3390/nu17243893)
Supplement: Supplementary file 1 [file nutrients-17-03893-s001.zip]

Archive with 1 entries (1 files):
- nutrients-3990699-supplementary.pdf
